# Supplementary material for: HERV-K10 as a mediator of immune modulation in hepatitis infections
Source: Front Immunol. 2025 Sep 17;16:1624774. doi: 10.3389/fimmu.2025.1624774 (PMC12484233; doi:10.3389/fimmu.2025.1624774)
Supplement: Supplementary file 6 [file Table1.xlsx]

## Sheet: Sheet 1 - DE-genes (237) HBV in
DE-genes (237) HBV infection
	gene	log2FoldChange	padj	baseMean	padj -log	ProtID
	ENSG00000025800	7.23891	1.5247e-118	2179.64	117.817	KPNA6
	ENSG00000167815	5.75491	1.50661e-79	1245.75	78.822	PRDX2
	ENSG00000163479	3.91283	3.61347e-69	1091.24	68.4421	SSR2
	ENSG00000111540	6.55344	1.44203e-60	1327.11	59.841	RAB5B
	ENSG00000178502	-4.22502	6.15508e-60	913.469	59.2108	KLHL11
	ENSG00000172175	3.63477	1.75056e-38	1386.16	37.7568	MALT1
	ENSG00000064419	2.25422	1.59216e-37	473.229	36.798	TNPO3
	ENSG00000154930	3.10333	1.86579e-36	3141.19	35.7291	ACSS1
	ENSG00000067225	-2.52323	7.57003e-33	4453.79	32.1209	PKM
	ENSG00000101337	4.08688	1.08751e-26	1919.34	25.9636	TM9SF4
	ENSG00000198492	-2.38453	3.37844e-25	1096.49	24.4713	YTHDF2
	ENSG00000243927	2.33746	3.72115e-25	238.623	24.4293	MRPS6
	ENSG00000230084	-3.23897	3.05069e-24	200.212	23.5156	ZBTB47-AS1
	ENSG00000198794	-5.46461	1.52672e-23	757.169	22.8162	SCAMP5
	ENSG00000132128	3.14125	8.86197e-23	654.783	22.0525	LRRC41
	ENSG00000249115	-3.21443	7.38286e-21	244.101	20.1318	HAUS5
	ENSG00000280143	4.13212	1.27915e-19	187.726	18.8931	None
	ENSG00000169738	2.09689	2.31124e-19	747.618	18.6362	DCXR
	ENSG00000115902	-2.35744	3.70764e-19	1562.31	18.4309	SLC1A4
	ENSG00000173209	-1.98796	1.68586e-18	1815.15	17.7732	AHSA2P
	ENSG00000139496	1.56378	3.54481e-18	704.286	17.4504	NUP58
	ENSG00000130939	2.03439	4.36055e-18	1022.3	17.3605	UBE4B
	ENSG00000086598	-2.48275	9.53494e-18	1971.27	17.0207	TMED2
	ENSG00000125952	-3.13747	1.34003e-15	672.224	14.8729	MAX
	ENSG00000156042	3.38632	3.76296e-15	47.698	14.4245	CFAP70
	ENSG00000092964	-2.30785	1.2774e-14	3946.1	13.8937	DPYSL2
	ENSG00000274272	11.6234	1.28173e-14	260.327	13.8922	None
	ENSG00000172922	-1.75486	4.57266e-14	360.095	13.3398	RNASEH2C
	ENSG00000171827	1.70025	6.50363e-13	208.145	12.1868	ZNF570
	ENSG00000139180	2.04782	6.57062e-12	82.7117	11.1824	NDUFA9
	ENSG00000180233	1.22923	9.46598e-12	743.259	11.0238	ZNRF2
	ENSG00000177106	1.6954	9.88574e-12	1079.33	11.005	EPS8L2
	ENSG00000175582	-2.72166	1.79598e-11	173.632	10.7457	RAB6A
	ENSG00000135486	-1.96125	2.92148e-10	1245.52	9.5344	HNRNPA1
	ENSG00000285589	11.8543	6.14581e-10	305.604	9.21142	None
	ENSG00000198860	-2.68878	7.73912e-10	304.532	9.11131	TSEN15
	ENSG00000154813	6.90819	1.16854e-09	160.434	8.93236	DPH3
	ENSG00000153064	1.99959	1.97703e-09	70.8481	8.70399	BANK1
	ENSG00000122873	2.47587	6.56061e-09	159.879	8.18306	CISD1
	ENSG00000169299	1.98267	9.40545e-09	144.709	8.02662	PGM2
	ENSG00000213366	-3.65843	1.16372e-08	58.1516	7.93415	GSTM2
	ENSG00000283782	-9.82389	1.3949e-08	88.8363	7.85546	None
	ENSG00000144357	0.763763	6.98567e-08	1654.42	7.15579	UBR3
	ENSG00000215908	1.53423	8.34898e-08	933.134	7.07837	CROCCP2
	ENSG00000271723	-8.8503	2.48603e-07	45.1865	6.60449	MROH7-TTC4
	ENSG00000198818	2.65901	3.49669e-07	37.7258	6.45634	SFT2D1
	ENSG00000076984	-1.31215	3.49669e-07	746.873	6.45634	MAP2K7
	ENSG00000186868	-2.26871	3.49669e-07	1011.42	6.45634	MAPT
	ENSG00000117859	-1.91225	5.55028e-07	784.639	6.25569	OSBPL9
	ENSG00000049759	-1.12969	6.01994e-07	1128.58	6.22041	NEDD4L
	ENSG00000104626	-1.63149	8.09969e-07	303.751	6.09153	ERI1
	ENSG00000239779	12.6273	8.22582e-07	521.836	6.08482	WBP1
	ENSG00000111339	0.879976	2.92819e-06	511.19	5.5334	ART4
	ENSG00000286190	-7.6547	3.4204e-06	19.7669	5.46592	None
	ENSG00000143398	2.23364	6.70528e-06	1024.17	5.17358	PIP5K1A
	ENSG00000095066	1.6567	8.61174e-06	72.3469	5.06491	HOOK2
	ENSG00000067798	-7.13016	1.18227e-05	13.6845	4.92728	NAV3
	ENSG00000172465	9.23485	1.71916e-05	49.5827	4.76468	TCEAL1
	ENSG00000112299	-1.49147	2.0952e-05	68.6813	4.67877	1
	ENSG00000092853	-0.849034	2.13043e-05	497.73	4.67153	CLSPN
	ENSG00000111780	21.1934	2.20356e-05	19.1224	4.65688	None
	ENSG00000183397	21.0444	2.68756e-05	17.1824	4.57064	TEKTIP1
	ENSG00000160606	1.41949	3.45555e-05	160.611	4.46148	TLCD1
	ENSG00000064545	2.11623	3.66752e-05	109.829	4.43563	TMEM161A
	ENSG00000107130	-1.1307	3.85121e-05	125.224	4.4144	NCS1
	ENSG00000160691	-2.05315	3.85121e-05	458.92	4.4144	SHC1
	ENSG00000138668	-2.82816	6.03821e-05	999.308	4.21909	HNRNPD
	ENSG00000253598	1.28121	8.18281e-05	157.011	4.0871	SLC10A5
	ENSG00000113494	2.0103	9.04792e-05	79.4961	4.04345	PRLR
	ENSG00000100055	-6.5868	9.75773e-05	9.43465	4.01065	CYTH4
	ENSG00000186185	-0.693921	9.82244e-05	991.918	4.00778	KIF18B
	ENSG00000271092	8.29122	9.82244e-05	25.9565	4.00778	TLCD4-RWDD3
	ENSG00000268104	-1.7596	0.000131436	105.315	3.88128	SLC6A14
	ENSG00000261840	-3.92407	0.00016943	18.8393	3.77101	None
	ENSG00000215146	-0.809319	0.000209577	334.612	3.67866	None
	ENSG00000106366	-1.31223	0.000223522	2609.95	3.65068	SERPINE1
	ENSG00000089063	5.04529	0.000236833	915.367	3.62556	TMEM230
	ENSG00000270181	-0.894937	0.000242796	221.695	3.61476	BIVM-ERCC5
	ENSG00000284491	-3.31243	0.000251502	32.693	3.59946	THSD8
	ENSG00000118518	1.18439	0.000369434	591.983	3.43246	RNF146
	ENSG00000135655	1.34824	0.000394676	330.667	3.40376	USP15
	ENSG00000116128	-0.816154	0.000398668	1004.87	3.39939	BCL9
	ENSG00000105398	1.15162	0.000538937	794.501	3.26846	SULT2A1
	ENSG00000144043	6.13024	0.00055508	1292.5	3.25564	TEX261
	ENSG00000144867	-3.0133	0.00062928	597.42	3.20116	SRPRB
	ENSG00000009765	1.18397	0.00067624	124.184	3.1699	IYD
	ENSG00000184481	0.748449	0.000739431	596.792	3.1311	FOXO4
	ENSG00000157193	-0.858954	0.00106446	220.932	2.97287	LRP8
	ENSG00000101391	1.33477	0.0011509	258.129	2.93896	CDK5RAP1
	ENSG00000234996	1.11871	0.00140616	448.233	2.85197	ACTG1P25
	ENSG00000146263	-0.75807	0.0019403	558.139	2.71213	MMS22L
	ENSG00000008324	5.26459	0.0019403	87.8863	2.71213	SS18L2
	ENSG00000143384	1.84922	0.00194429	2561.8	2.71124	MCL1
	ENSG00000173163	1.47391	0.00197539	258.276	2.70435	COMMD1
	ENSG00000101412	-0.929089	0.00197539	655.647	2.70435	E2F1
	ENSG00000164398	0.860887	0.0019793	526.549	2.70349	ACSL6
	ENSG00000174827	0.676702	0.00199842	1135.05	2.69931	PDZK1
	ENSG00000137642	0.68675	0.00216305	3142.69	2.66493	SORL1
	ENSG00000155366	1.57282	0.00228358	79.4839	2.64138	RHOC
	ENSG00000102531	-1.17108	0.00242742	1483.88	2.61486	FNDC3A
	ENSG00000148123	1.38467	0.00250278	185.313	2.60158	PLPPR1
	ENSG00000132688	-1.03122	0.00251334	131.954	2.59975	NES
	ENSG00000116604	-1.75734	0.00266245	245.785	2.57472	MEF2D
	ENSG00000128342	-1.16235	0.00276286	389.749	2.55864	LIF
	ENSG00000124635	-0.831055	0.00292144	701.94	2.5344	H2BC11
	ENSG00000276345	8.40677	0.00292144	28.094	2.5344	None
	ENSG00000179222	0.660267	0.00292144	3532.29	2.5344	MAGED1
	ENSG00000260729	1.47738	0.00292144	381.34	2.5344	None
	ENSG00000165244	-0.955691	0.00314746	217.567	2.50204	ZNF367
	ENSG00000138641	-7.08781	0.00323542	26.134	2.49007	HERC3
	ENSG00000187642	-4.92726	0.00344116	10.5383	2.46329	PERM1
	ENSG00000140379	-5.92746	0.00344599	5.93593	2.46269	BCL2A1
	ENSG00000140534	-0.817516	0.00396798	724.389	2.40143	TICRR
	ENSG00000274997	-0.715801	0.00516684	1898.2	2.28677	H2AC12
	ENSG00000169871	3.97786	0.00530441	973.106	2.27536	TRIM56
	ENSG00000284707	3.37584	0.00538475	473.922	2.26883	None
	ENSG00000100941	4.52012	0.00578661	495.858	2.23758	PNN
	ENSG00000114346	-0.739795	0.00580709	270.275	2.23604	ECT2
	ENSG00000134910	-1.40302	0.00586665	783.141	2.23161	STT3A
	ENSG00000184445	-0.88455	0.00601687	175.628	2.22063	KNTC1
	ENSG00000157020	-2.00557	0.0060763	550.382	2.21636	SEC13
	ENSG00000213699	4.57214	0.00614682	752.957	2.21135	SLC35F6
	ENSG00000167747	-0.53128	0.00618903	774.778	2.20838	C19orf48P
	ENSG00000187607	-0.857045	0.0067755	589.146	2.16906	ZNF286A
	ENSG00000130414	-1.02523	0.00684412	883.951	2.16468	NDUFA10
	ENSG00000196747	-0.702352	0.0069053	2650.35	2.16082	H2AC13
	ENSG00000140521	0.688332	0.00691108	490.663	2.16045	POLG
	ENSG00000236824	-1.07904	0.00691108	95.0993	2.16045	BCYRN1
	ENSG00000213471	-6.12532	0.00691108	6.85582	2.16045	TTLL13
	ENSG00000153774	1.00072	0.00731915	134.94	2.13554	CFDP1
	ENSG00000115602	-5.62617	0.00733883	4.82219	2.13437	IL1RL1
	ENSG00000127580	0.970071	0.00733883	185.617	2.13437	WDR24
	ENSG00000132950	0.904571	0.00733883	120.942	2.13437	ZMYM5
	ENSG00000129515	3.81207	0.00751102	382.228	2.1243	SNX6
	ENSG00000132471	-4.33019	0.00766485	448.621	2.1155	WBP2
	ENSG00000278463	-0.8176	0.0078131	486.373	2.10718	H2AC4
	ENSG00000125629	1.88264	0.00795973	326.111	2.0991	INSIG2
	ENSG00000126561	1.46128	0.00795973	219.877	2.0991	STAT5A
	ENSG00000269086	5.82844	0.00806712	4.78171	2.09328	LINC02965
	ENSG00000107745	3.8645	0.00813179	349.006	2.08981	MICU1
	ENSG00000258984	-7.65288	0.00901922	122.716	2.04483	UBE2F-SCLY
	ENSG00000152253	-1.25673	0.00934029	113.583	2.02964	SPC25
	ENSG00000115806	-2.45206	0.00938156	1366.69	2.02773	GORASP2
	ENSG00000255730	3.55282	0.0100357	29.8978	1.99845	None
	ENSG00000164362	-1.15577	0.0104584	93.4169	1.98053	TERT
	ENSG00000198910	-1.5278	0.0107894	54.0334	1.967	L1CAM
	ENSG00000160216	0.652825	0.0111056	4227.93	1.95446	AGPAT3
	ENSG00000120694	-0.544754	0.0111056	544.589	1.95446	HSPH1
	ENSG00000176563	4.31242	0.011961	149.21	1.92223	CNTD1
	ENSG00000118094	0.998511	0.0125063	68.5834	1.90287	TREH
	ENSG00000197530	0.633228	0.0127111	639.449	1.89582	MIB2
	ENSG00000168566	4.30769	0.0127145	257.3	1.8957	SNRNP48
	ENSG00000091409	2.66024	0.0127145	1776.71	1.8957	ITGA6
	ENSG00000256663	-1.1945	0.012997	239.246	1.88616	None
	ENSG00000110436	1.24184	0.013524	351.316	1.8689	SLC1A2
	ENSG00000101057	-1.37592	0.0138745	1133.94	1.85778	MYBL2
	ENSG00000166289	1.26779	0.0140778	117.938	1.85146	PLEKHF1
	ENSG00000131781	0.680952	0.014185	1816.08	1.84817	FMO5
	ENSG00000117481	1.54811	0.01436	385.61	1.84285	NSUN4
	ENSG00000023445	-0.911909	0.0147613	415.04	1.83088	BIRC3
	ENSG00000132514	4.6779	0.0148004	7.84149	1.82973	CLEC10A
	ENSG00000250539	-1.21778	0.0157943	42.2235	1.8015	KRT8P33
	ENSG00000163395	-5.50515	0.0158149	4.44767	1.80093	IGFN1
	ENSG00000182795	0.806001	0.0158149	490.704	1.80093	C1orf116
	ENSG00000167193	-2.9478	0.0161011	1047.26	1.79315	CRK
	ENSG00000276410	-0.907793	0.0165053	185.052	1.78238	H2BC3
	ENSG00000229867	2.71402	0.0169749	17.55	1.77019	STEAP3-AS1
	ENSG00000243696	-4.85829	0.0179957	27.6239	1.74483	None
	ENSG00000104549	1.90436	0.0180296	1548.9	1.74401	SQLE
	ENSG00000007968	-1.1958	0.018783	252.455	1.72624	E2F2
	ENSG00000119326	-0.754299	0.0188945	225.171	1.72366	CTNNAL1
	ENSG00000143799	-0.621795	0.0188945	766.524	1.72366	PARP1
	ENSG00000272512	-1.04388	0.0189101	82.4053	1.72331	None
	ENSG00000171940	-0.821488	0.0191518	4306.31	1.71779	ZNF217
	ENSG00000253313	1.7956	0.0200938	36.0975	1.69694	C1orf210
	ENSG00000100823	3.03407	0.0201796	582.705	1.69509	APEX1
	ENSG00000198663	-0.828922	0.0202837	1486.81	1.69285	C6orf89
	ENSG00000198917	-5.95594	0.0213267	359.5	1.67108	SPOUT1
	ENSG00000248880	-5.503	0.0213793	4.44232	1.67001	ICE2P1
	ENSG00000124762	4.10499	0.0213815	1042.66	1.66996	CDKN1A
	ENSG00000148677	-1.8123	0.0221156	75.7474	1.6553	ANKRD1
	ENSG00000196584	-0.663961	0.022195	535.329	1.65374	XRCC2
	ENSG00000175322	-0.83239	0.024043	173.481	1.61901	ZNF519
	ENSG00000100652	-1.11593	0.0242396	8174.06	1.61548	SLC10A1
	ENSG00000167775	-0.920234	0.0242396	367.244	1.61548	CD320
	ENSG00000170074	-1.08854	0.0243615	57.3269	1.6133	FAM153A
	ENSG00000286559	-1.31274	0.0243743	54.0386	1.61307	None
	ENSG00000100201	3.18575	0.0252674	4345.79	1.59744	DDX17
	ENSG00000172425	4.88256	0.0252889	13.1738	1.59707	TTC36
	ENSG00000160352	-2.79697	0.0259065	613.694	1.58659	ZNF714
	ENSG00000056586	-0.777805	0.0261069	1447.7	1.58324	RC3H2
	ENSG00000112210	-0.74187	0.0261717	402.352	1.58217	RAB23
	ENSG00000183979	-5.27382	0.028015	115.929	1.55261	NPB
	ENSG00000196159	0.851014	0.0280668	343.082	1.55181	FAT4
	ENSG00000188599	-4.52151	0.0282304	64.1062	1.54928	NPIPP1
	ENSG00000122121	0.754306	0.0295473	336.876	1.52948	XPNPEP2
	ENSG00000204682	0.548764	0.0296466	1647.13	1.52802	MIR1915HG
	ENSG00000172965	-0.873445	0.0296536	536.258	1.52792	MIR4435-2HG
	ENSG00000182459	-5.48438	0.0296536	4.37383	1.52792	TEX19
	ENSG00000219410	3.55662	0.0299093	78.451	1.52419	None
	ENSG00000168496	4.41446	0.0307908	66.4371	1.51158	FEN1
	ENSG00000152154	1.4126	0.0311051	33.8891	1.50717	TMEM178A
	ENSG00000283977	3.49253	0.0313267	46.9423	1.50408	None
	ENSG00000164402	-2.37083	0.0323113	1017.52	1.49065	SEPTIN8
	ENSG00000172927	-5.78184	0.0325685	5.3656	1.4872	MYEOV
	ENSG00000013375	2.65225	0.0325685	384.575	1.4872	PGM3
	ENSG00000091483	-1.03762	0.0332447	164.045	1.47828	FH
	ENSG00000109805	-1.23025	0.0333346	165.47	1.47711	NCAPG
	ENSG00000204228	1.92886	0.0341184	29.1256	1.46701	HSD17B8
	ENSG00000279834	-5.50967	0.0348209	4.48655	1.45816	None
	ENSG00000204386	1.08895	0.034995	3140.65	1.45599	NEU1
	ENSG00000286112	2.85659	0.0350126	344.057	1.45578	None
	ENSG00000124641	3.20355	0.0361135	122.704	1.44233	MED20
	ENSG00000221986	1.61012	0.0361547	18.0592	1.44183	MYBPHL
	ENSG00000259378	-2.03553	0.0372377	11.8553	1.42902	DCAF13P3
	ENSG00000256250	-3.10599	0.0383644	7.82576	1.41607	None
	ENSG00000268812	-1.57204	0.0387938	24.5465	1.41124	LIF-AS2
	ENSG00000131482	1.4779	0.0387938	431.502	1.41124	G6PC1
	ENSG00000256162	0.706694	0.0388983	3887.96	1.41007	SMLR1
	ENSG00000109089	-0.850484	0.0391227	479.322	1.40757	CDR2L
	ENSG00000205250	-1.49345	0.0393379	470.617	1.40519	E2F4
	ENSG00000164946	-0.698877	0.0393379	1556.72	1.40519	FREM1
	ENSG00000171135	3.25536	0.0405494	420.134	1.39202	JAGN1
	ENSG00000197183	-3.31522	0.0408389	1142.21	1.38893	NOL4L
	ENSG00000175785	-1.09135	0.0422461	58.9561	1.37421	PRIMA1
	ENSG00000172794	1.00297	0.0425711	77.354	1.37089	RAB37
	ENSG00000267141	-5.22616	0.0438906	3.69061	1.35763	None
	ENSG00000105173	-0.915081	0.0445176	237.993	1.35147	CCNE1
	ENSG00000112029	-1.36383	0.047568	430.638	1.32269	FBXO5
	ENSG00000009780	2.69522	0.0476592	61.0113	1.32185	FAM76A
	ENSG00000118058	-1.20179	0.0479614	2178.04	1.31911	KMT2A
	ENSG00000145354	3.01047	0.0490269	479.747	1.30957	CISD2
	ENSG00000163507	-1.08798	0.0490269	80.9274	1.30957	CIP2A
	ENSG00000160014	2.55386	0.0490269	8447.17	1.30957	CALM3
	ENSG00000115241	-1.78098	0.0495263	387.078	1.30516	PPM1G
	ENSG00000284747	-0.920781	0.0495654	253.735	1.30482	None
	ENSG00000176890	-0.788189	0.0495654	212.725	1.30482	TYMS
